# Supplementary material for: Targeting Tex10 Overcomes Oxaliplatin Resistance by Competitively Disrupting the Non‐Canonical BAF Complex in Colorectal Cancer
Source: Adv Sci (Weinh). 2026 Jul 29:e76895. Online ahead of print. doi: 10.1002/advs.76895 (PMC13418743; doi:10.1002/advs.76895)
Supplement: Supplementary file 2 — Supporting File 2: advs76895‐sup‐0002‐DataSet.zip. [file ADVS-9999-e76895-s002.zip]

Archive with 2 entries (2 files):
- Source data.xlsx
- Unprocessed western blots-2026-06-1 +.pdf
